# Supplementary material for: The Healthiness of Packaged Food and Beverage Products in the Kingdom of Saudi Arabia
Source: Nutrients. 2025 May 31;17(11):1895. doi: 10.3390/nu17111895 (PMC12158256; doi:10.3390/nu17111895)
Supplement: Supplementary file 1 [file nutrients-17-01895-s001.zip]

Archive with 1 entries (1 files):
- nutrients-3654695-supplementary.pdf
